# Supplementary material for: Miscibility of Phosphatidylcholines in Bilayers: Effect of Acyl Chain Unsaturation
Source: Membranes (Basel). 2023 Apr 5;13(4):411. doi: 10.3390/membranes13040411 (PMC10146409; doi:10.3390/membranes13040411)
Supplement: Supplementary file 1 [file membranes-13-00411-s001.zip]

Archive with 1 entries (1 files):
- membranes-2283301-supplementary.pdf
